# Supplementary material for: CX-5461 Enhances the Efficacy of APR-246 via Induction of DNA Damage and Replication Stress in Triple-Negative Breast Cancer
Source: Int J Mol Sci. 2021 May 28;22(11):5782. doi: 10.3390/ijms22115782 (PMC8198831; doi:10.3390/ijms22115782)
Supplement: Supplementary file 1 [file ijms-22-05782-s001.zip]

Archive with 1 entries (1 files):
- ijms-1239191-supplementary.pdf
